# Supplementary material for: Differential Gene Expression Analysis in a Lumbar Spinal Stenosis Rat Model via RNA Sequencing: Identification of Key Molecular Pathways and Therapeutic Insights
Source: Biomedicines. 2025 Jan 14;13(1):192. doi: 10.3390/biomedicines13010192 (PMC11762803; doi:10.3390/biomedicines13010192)
Supplement: Supplementary file 1 [file biomedicines-13-00192-s001.zip]

Archive with 1 entries (1 files):
- biomedicines-3368842-supplementary.pdf
